# Supplementary material for: Bulky Ligand-Induced Hindrance in Photocatalytic CO2 Reduction over Various Tris(bipyridine)cobalt(II) Chloride Complexes
Source: Molecules. 2025 Jun 13;30(12):2573. doi: 10.3390/molecules30122573 (PMC12196081; doi:10.3390/molecules30122573)
Supplement: Supplementary file 1 [file molecules-30-02573-s001.zip]

Archive with 1 entries (1 files):
- molecules-3417708-supplementary.pdf
